# Supplementary material for: Ketogenic Diet Applied in Weight Reduction of Overweight and Obese Individuals with Progress Prediction by Use of the Modified Wishnofsky Equation
Source: Nutrients. 2023 Feb 12;15(4):927. doi: 10.3390/nu15040927 (PMC9968058; doi:10.3390/nu15040927)
Supplement: Supplementary file 1 [file nutrients-15-00927-s001.zip]

Archive with 1 entries (1 files):
- nutrients-2164145-supplementary.pdf
